# Supplementary material for: Monitoring of Antimicrobial Resistance of Salmonella Serotypes Isolated from Humans in Northwest Italy, 2012–2021
Source: Pathogens. 2023 Jan 5;12(1):89. doi: 10.3390/pathogens12010089 (PMC9865215; doi:10.3390/pathogens12010089)
Supplement: Supplementary file 1 [file pathogens-12-00089-s001.zip]

Archive with 1 entries (1 files):
- pathogens-2097466-supplementary.pdf
